# Supplementary material for: Analysis of ORF5 sequences of Porcine Reproductive and Respiratory Syndrome virus (PRRSV) circulating within swine farms in Costa Rica
Source: BMC Vet Res. 2021 Jun 12;17:217. doi: 10.1186/s12917-021-02925-7 (PMC8196928; doi:10.1186/s12917-021-02925-7)
Supplement: Supplementary file 1 — Additional file 1. [file 12917_2021_2925_MOESM1_ESM.xlsx]

## Sheet: Sheet1
Identifier from literature	Motif
Clone 01 (epitope A)	ALVNIPISNNLA
Clone 5.1 (epitope B)	SHITSYHPAYFW
Clone S2-4 (epitope B)	YKNTHLDLIYNA
Gp5-SL*	SHLQLIYNL
Gp5-CR*	CAFAAFVCFVIR
Gp5-LC*	LAALICFVIRLAKNC
Gp5-KK*	KGRLYRWRSPVIVEK
Gp5-TP*	TPLTRVSAEQWGRP
